# Supplementary material for: Association between the Maternal Gut Microbiome and Macrosomia
Source: Biology (Basel). 2024 Jul 28;13(8):570. doi: 10.3390/biology13080570 (PMC11351347; doi:10.3390/biology13080570)
Supplement: Supplementary file 1 [file biology-13-00570-s001.zip › supplementary file/Additional Table S1.xlsx]

## Sheet: Sheet1
The range of metagenomic reads kept after quality control for each sample
Sample	InsertSize(bp)	SeqStrategy	RawData(mb)	CleanData(mb)	Clean_Q20	Clean_Q30	Clean_GC(%)	Effective(%)
Z1013	350	(150:150)	8842.8	8836.75	97.72	93.38	45.81	99.932
Z1021	350	(150:150)	8702.83	8689.16	97.77	93.42	43.94	99.843
Z1030	350	(150:150)	8519.63	8478.36	97.85	93.81	50.85	99.516
Z1031	350	(150:150)	6714.35	6697.19	97.66	93.28	45.81	99.744
Z104	350	(150:150)	5408.17	5399.14	95.59	89.09	50.14	99.833
Z1064	350	(150:150)	6798.65	6785.43	98	93.97	45.3	99.806
Z1066	350	(150:150)	7167.8	7144.31	98.03	94.09	45.77	99.672
Z1081	350	(150:150)	8586.72	8579.62	97.62	93.15	45.56	99.917
Z1082	350	(150:150)	6996.16	6966.68	97.47	92.62	47.83	99.579
Z1090	350	(150:150)	6559.85	6537.94	97.94	93.84	43.68	99.666
Z1092	350	(150:150)	5944.49	5918.39	98	94.12	47.08	99.561
Z1102	350	(150:150)	7197.01	7185.97	97.38	92.73	46.09	99.847
Z118	350	(150:150)	5939.52	5919.15	96.62	91.15	43.69	99.657
Z132	350	(150:150)	6390.88	6375.44	95.41	88.68	46.79	99.758
Z142	350	(150:150)	6242.31	6226.93	96.74	91.52	49.19	99.754
Z144	350	(150:150)	6855.35	6845.08	96.81	91.59	46.89	99.85
Z146	350	(150:150)	6400.09	6379.89	96.65	91.25	45.59	99.684
Z150	350	(150:150)	6512.77	6497.91	96.91	91.82	47.25	99.772
Z204	350	(150:150)	6219.66	6207.46	96.81	91.56	45.38	99.804
Z206	350	(150:150)	7331.63	7289.11	97.75	93.52	48.88	99.42
Z209	350	(150:150)	5384.26	5369.38	95.81	89.48	47.29	99.724
Z215	350	(150:150)	7075.63	7062.13	97.96	93.91	44.71	99.809
Z218	350	(150:150)	7864.77	7840.68	97.56	93.03	45.47	99.694
Z241	350	(150:150)	6934.97	6895.34	98.11	94.21	45.19	99.429
Z256	350	(150:150)	8637	8616.13	97.97	93.94	46.69	99.758
Z265	350	(150:150)	7112.08	7098.22	97.75	93.39	45.68	99.805
Z271	350	(150:150)	8426.8	8415.83	97.57	93	46.2	99.87
Z291	350	(150:150)	6648.46	6644.95	97.34	92.44	45.62	99.947
Z300	350	(150:150)	5873.02	5863.02	97.43	92.62	45.09	99.83
Z313	350	(150:150)	8322.85	8311.86	97.77	93.44	44.95	99.868
Z327	350	(150:150)	7659	7648.64	97.74	93.38	44.77	99.865
Z330	350	(150:150)	6720.03	6711.65	97.89	93.7	46.23	99.875
Z341	350	(150:150)	6272.75	6260.53	97.88	93.72	46.38	99.805
Z344	350	(150:150)	6181.45	6168.1	97.94	93.84	45.31	99.784
Z347	350	(150:150)	8321.78	8306.03	97.8	93.56	47.87	99.811
Z352	350	(150:150)	8253.52	8243.1	97.76	93.43	45.87	99.874
Z451	350	(150:150)	7439.29	7317.66	97.1	91.94	45.05	98.365
Z467	350	(150:150)	8384.8	8366.1	97.83	93.59	46.02	99.777
Z469	350	(150:150)	7563.25	7549.44	97.81	93.55	48.03	99.817
Z488	350	(150:150)	7474.25	7450.57	97.72	93.38	45.31	99.683
Z503	350	(150:150)	7400.67	7385.46	97.99	93.94	44.66	99.794
Z509	350	(150:150)	7512.24	7494.93	97.28	92.34	46.56	99.769
Z521	350	(150:150)	8421.42	8390.27	97.94	93.84	48.15	99.63
Z524	350	(150:150)	7669.19	7627.07	97.81	93.62	46.77	99.451
Z535	350	(150:150)	7037.27	7026.47	97.92	93.76	45.53	99.846
Z577	350	(150:150)	8171.63	8166	97.62	93.18	47.88	99.931
Z585	350	(150:150)	8505.24	8499.12	97.93	93.86	48	99.928
Z586	350	(150:150)	8657.4	8647.45	97.83	93.55	47.88	99.885
Z606	350	(150:150)	8432.14	8424.95	97.69	93.26	44.09	99.915
Z637	350	(150:150)	6740.15	6736.49	97.68	93.22	48.73	99.946
Z643	350	(150:150)	8486.67	8478.58	97.74	93.56	46.8	99.905
Z647	350	(150:150)	7652.89	7644.94	97.59	93.06	49.52	99.896
Z648	350	(150:150)	8108.68	8098.26	97.86	93.61	47.13	99.871
Z654	350	(150:150)	8221.69	8208.32	97.91	93.74	44.53	99.837
Z675	350	(150:150)	7428.45	7417.01	97.7	93.27	50.91	99.846
Z680	350	(150:150)	7584.46	7567.67	97.91	93.8	51.48	99.779
Z694	350	(150:150)	8190.65	8180.27	97.83	93.6	46.19	99.873
Z697	350	(150:150)	6554.67	6534.39	97.72	93.37	47.32	99.691
Z709	350	(150:150)	8041.43	8037.24	97.65	93.23	46.08	99.948
Z719	350	(150:150)	8007.65	7999.24	97.83	93.58	46.77	99.895
Z737	350	(150:150)	8288.46	8280.87	97.84	93.64	51.03	99.908
Z74	350	(150:150)	5585.56	5573.45	96.84	91.69	47.74	99.783
Z754	350	(150:150)	7938.04	7920.02	97.88	93.81	46.67	99.773
Z760	350	(150:150)	6956.71	6907.62	97.92	93.94	47.37	99.294
Z765	350	(150:150)	8925.05	8892.54	97.85	93.67	48.98	99.636
Z766	350	(150:150)	6451.65	6415.94	97.72	93.22	44.32	99.447
Z789	350	(150:150)	8063.08	8003.93	97.77	93.43	47.12	99.266
Z802	350	(150:150)	6233.47	6203.6	97.84	93.72	47.44	99.521
Z81	350	(150:150)	7453.64	7447.32	96.64	91.23	46.14	99.915
Z811	350	(150:150)	6875.42	6861.03	97.81	93.59	47.91	99.791
Z822	350	(150:150)	7641.34	7617.62	97.82	93.63	50.03	99.69
Z824	350	(150:150)	6754.58	6728.73	97.64	93.17	47.44	99.617
Z829	350	(150:150)	8593.84	8537.68	97.94	93.97	46.53	99.346
Z835	350	(150:150)	6257.71	6234.14	97.96	93.91	48.88	99.623
Z847	350	(150:150)	7658.93	7621.26	97.78	93.51	48.32	99.508
Z850	350	(150:150)	6454.8	6421.33	97.88	93.73	43.74	99.482
Z853	350	(150:150)	6598.77	6584.97	97.78	93.36	44.88	99.791
Z865	350	(150:150)	8179.87	8112.33	97.86	93.7	43.47	99.174
Z873	350	(150:150)	6674.56	6663.79	97.98	93.91	41.8	99.839
Z880	350	(150:150)	7421.68	7365.78	97.87	93.79	48.03	99.247
Z890	350	(150:150)	7988.11	7971.77	97.31	92.37	43.54	99.795
Z891	350	(150:150)	8412.09	8375.94	97.47	92.84	46.63	99.57
Z904	350	(150:150)	7312.06	7257.9	98	94.12	46.78	99.259
Z906	350	(150:150)	8098.69	8056.44	97.62	93.15	45.74	99.478
Z908	350	(150:150)	7256.17	7243.11	97.14	91.91	45.83	99.82
Z933	350	(150:150)	7296.86	7282.77	97.32	92.31	46.09	99.807
Z935	350	(150:150)	7787.83	7768.23	97.2	92.05	45.9	99.748
Z937	350	(150:150)	8164.02	8142.64	97.78	93.59	47.56	99.738
Z967	350	(150:150)	7315.87	7301.07	97.92	93.84	47.69	99.798
Z974	350	(150:150)	7583.75	7577.35	97.94	93.92	46.66	99.915
Z997	350	(150:150)	7397.99	7360.55	97.99	94	43.96	99.494
Z1085	350	(150:150)	8619.02	8587.28	97.72	93.44	44.94	99.632
Z667	350	(150:150)	5601.83	5587.88	97.82	93.61	45.92	99.751
